# Supplementary material for: Additional rare variant analysis in Parkinson’s disease cases with and without known pathogenic mutations: evidence for oligogenic inheritance
Source: Hum Mol Genet. 2016 Oct 18;25(24):5483–9. doi: 10.1093/hmg/ddw348 (PMC5418836; doi:10.1093/hmg/ddw348)
Supplement: Supplementary Data [file ddw348_Supp.zip]

Archive with 3 entries (2 files):
- ddw348-suppl_data/
- ddw348-suppl_data/Lubbe_et_al_21092016_suppl_data_HMG_v2.xlsx
- ddw348-suppl_data/Lubbe_et_al_21092016_suppl_info_v3.docx
