# Supplementary material for: Additional rare variant analysis in Parkinson’s disease cases with and without known pathogenic mutations: evidence for oligogenic inheritance
Source: Hum Mol Genet. 2016 Oct 18;25(24):5483–9. doi: 10.1093/hmg/ddw348 (PMC5418836; doi:10.1093/hmg/ddw348)
Supplement: Supplementary Data [file ddw348_Supp.zip › ddw348-suppl_data/Lubbe_et_al_21092016_suppl_data_HMG_v2.xlsx]

## Sheet: Suppl.Table 1
Supplementary Table 1: Variants observed in known Mendelian and risk Parkinson's genes for cases with a genetic cause in the NeuroX and exome cohorts
NeuroX			Exome
Variant(s)	AAO	Gender	Variant(s)	AAO	Gender
LRRK2 G2019S	64	F	LRRK2 G2019S	43	M
LRRK2 G2019S	62	M	LRRK2 G2019S	40	F
LRRK2 G2019S	52	F	LRRK2 G2019S	53	F
LRRK2 G2019S	70	M	LRRK2 G2019S	46	F
LRRK2 G2019S	50	F	LRRK2 G2019S	46	F
LRRK2 G2019S	57	M	LRRK2 G2019S; ATP13A2 V180I	36	F
LRRK2 G2019S	58	F	LRRK2 G2019S; SYNJ1 I702T	37	F
LRRK2 G2019S	56	F	LRRK2 R1441C	75	M
LRRK2 G2019S	46	F	LRRK2 R1441C	37	M
LRRK2 G2019S	64	M	PARK2 Q34fs (1/1)	22	F
LRRK2 G2019S	59	F	PARK2 G430D; PARK2 R275W; ATP13A2 V872M	-	M
LRRK2 G2019S	80	M	PARK2 N52fs; PARK2 R275W	35	M
LRRK2 G2019S	66	F	PARK2 N52fs; PARK2 R275W	-	F
LRRK2 G2019S	73	M	PARK2 Q171X; PARK2 R275W	38	F
LRRK2 G2019S	72	M	PARK2 R42P; PARK2 Q34fs; ATP13A2 A154V/splice	-	F
LRRK2 G2019S	81	M	SNCA A53T	26	F
LRRK2 G2019S	72	M	SNCA G51D	47	M
LRRK2 G2019S	82	M	VPS35 D620N; LRRK2 L119P	42	M
LRRK2 G2019S	77	M
LRRK2 G2019S	78	F
LRRK2 G2019S	70	F
LRRK2 G2019S	74	M
LRRK2 G2019S	81	M
LRRK2 G2019S	73	M
LRRK2 G2019S	73	M
LRRK2 G2019S	65	M
LRRK2 G2019S	65	F
LRRK2 G2019S	52	M
LRRK2 G2019S	64	M
LRRK2 G2019S	70	F
LRRK2 G2019S	66	M
LRRK2 G2019S	65	M
LRRK2 G2019S	51	F
LRRK2 G2019S	53	M
LRRK2 G2019S	70	M
LRRK2 G2019S	70	M
LRRK2 G2019S	67	M
LRRK2 G2019S	59	M
LRRK2 G2019S	53	M
LRRK2 G2019S	79	M
LRRK2 G2019S	41	F
LRRK2 G2019S	62	M
LRRK2 G2019S	-	F
LRRK2 G2019S	-	F
LRRK2 G2019S	-	F
LRRK2 G2019S	61	F
LRRK2 G2019S	-	M
LRRK2 G2019S	-	F
LRRK2 G2019S	-	F
LRRK2 G2019S	68	M
LRRK2 G2019S	63	M
LRRK2 G2019S	51	F
LRRK2 G2019S	68	M
LRRK2 G2019S	62	F
LRRK2 G2019S	42	M
LRRK2 G2019S	59	F
LRRK2 G2019S	77	M
LRRK2 G2019S	70	M
LRRK2 G2019S; ATP13A2 A1057V	66	F
LRRK2 G2019S; ATP13A2 P1100L	75	M
LRRK2 G2019S; ATP13A2 P1100L	67	F
LRRK2 G2019S; ATP13A2 T1121S	77	F
LRRK2 G2019S; ATP13A2 V1158M	-	M
LRRK2 G2019S; ATP13A2 V1158M; GBA N370S	-	F
LRRK2 G2019S; FBXO7 D437H	-	M
LRRK2 G2019S; GBA E326K	-	M
LRRK2 G2019S; GBA N370S	74	F
LRRK2 G2019S; GBA N370S	75	M
LRRK2 G2019S; GBA N370S	72	F
LRRK2 G2019S; LRRK2 R1514Q	66	F
LRRK2 G2019S; LRRK2 R1514Q	53	F
LRRK2 G2019S; LRRK2 R1941H; GBA E326K	43	F
LRRK2 G2019S; PARK2 A82E	60	F
LRRK2 G2019S; PINK1 M318L; GBA N370S	59	F
LRRK2 G2019S; SYNJ1 P1202L	49	M
LRRK2 I2020T; FBXO7 D437H	43	F
LRRK2 R1441H	70	M
LRRK2 Y1699C	42	M
PARK2 EX3 DEL (1/1)	41	F
PARK2 EX3-4 DEL (1/1)	44	F
PARK2 EX3-4 DEL (1/1)	15	M
PARK2 EX3-4 DEL (1/1)	24	M
PARK2 EX3-6 DEL (1/1)	-	M
PARK2 EX5 DEL (1/1)	-	M
PARK2 EX5 DUP; PARK2 R275W	46	M
PARK2 EX6 DEL (1/1)	-	F
PARK2 EX7 DEL (1/1); PARK2 R275W	-	F
PARK2 G430D (1/1)	46	F
VPS35 D620N	-	M
Key:
(1/1), Homozygous genotype; AAO, age at onset; DEL, deletion; DUP, duplication; F, female; fs, frameshift; IVS, intervening sequence; M, male

## Sheet: Suppl. Table 2
Supplementary Table 2: Minor allele frequency data of rare additional variants enriched in Parkinson's cases with a known mutation.
Variant	Cohort	Rs number	Chr	Position	Ref	Obs	Minor allele frequency
							Known Mutation-PD (N=107)	LRRK2-positive (N=87)	No Known Mutation-PD (N=7,793)	Study non-PD controls (N=6,166)	Jewish non-IBD controls (N=3,044)	Jewish IBD samples (N=318)	Non-Finnish non-IBD Europeans (N=2,270)	ExAc (N=60,706)
ATP13A2 V1158M	NeuroX	rs76298930	1	17312485	C	T	0.00934579	0.0114943	0.000449121	0.000486539	-	-	-	0.005201
ATP13A2 T1121S	Exome/NeuroX	rs41273151	1	17312596	T	A	0.0046729	0.00574713	0.00590273	0.00502757	0.001134	-	0.01102	0.006494
ATP13A2 A1057V	NeuroX	rs201610681	1	17312787	G	A	0.0046729	0.00574713	0.00012832	0.00016218	0.0001823	-	0.0002847	0.0004837
ATP13A2 P1100L	NeuroX	rs201756175	1	17313049	G	A	0.00934579	0.0114943	0.000513281	0.000729809	0.009046	0.009434	-	0.0002729
ATP13A2 V872M	Exome	-	1	17314833	C	T	0.0046729	-	-	-	-	-	-	8.242e-05
ATP13A2 V180I	Exome/NeuroX	rs140871595	1	17330831	C	T	0.00934579	0.00574713	0.00012832	-	-	-	-	-
ATP13A2 A154V/splice	Exome	-	1	17331203	G	A	0.0046729	-	0	-	-	-	-	7.432e-05
PINK1 M318L	Exome/NeuroX	rs139226733	1	20971158	A	T	0.0046729	0.00574713	0.00121904	0.000810898	0.002301	-	0.000722	0.001031
PARK2 A82E	Exome/NeuroX	rs55774500	6	162683724	G	T	0.0046729	0.00574713	0.00307969	0.00267596	0.003285	0.009434	0.002347	0.00472
LRRK2 L119P	Exome/NeuroX	rs33995463	12	40629436	T	C	0.0046729	-	0.00224561	0.00283814	-	-	0.001988	0.001292
LRRK2 R1514Q	NeuroX	rs35507033	12	40707778	G	A	0.00934579	0.0114943	0.00667265	0.00510866	0.001645	0.004717	0.007631	0.003793
LRRK2 R1941H	NeuroX	rs77428810	12	40728833	G	A	0.0046729	0.00574713	0.00019248	8.10898e-05	-	-	0.0001806	0.0001236
SYNJ1 P1202L	Exome/NeuroX	rs149288077	21	34011387	G	A	0.0046729	0.00574713	0.000641601	0.00024327	0.0001644	-	0.0002848	0.0003132
SYNJ1 I702T	Exome/NeuroX	rs147929290	21	34038278	A	G	0.0046729	0.00574713	0.00109072	0.00137853	-	-	0.002181	0.0009898
FBXO7 D437H	NeuroX	rs34316445	22	32894494	G	C	0.00934579	0.0114943	0.00147568	0.00170289	0.003286	0.004717	0.000361	0.00158
Key:
Chr, chromsome; ExAc, Exome Aggregation Consortium, http://exac.broadinstitute.org/; IBD, inflammatory bowel disease; Known Mutation-PD, Parkinson's disease (PD) cases with established causal mutation; LRRK2-positive, PD cases harboring an
established causal mutation in the LRRK2 gene; N, number of; No Known Mutation-PD, PD cases without an identified causal mutation; Obs, observed allele; Ref, reference allele.

## Sheet: Suppl. Table 3
Supplementary Table 3: Number of Gaucher's disease-associated GBA variant carrier Parkinson’s cases and controls that harbor additional rare variants in Parkinson’s Mendelian and risk genes
Number of additional variants	NeuroX				Exome
	Mendelian		GBA		Mendelian		GBA
	N	Freq	N	Freq	N	Freq	N	Freq
Known Mutation-PD*
0	4	0.5714	7	1	0	-	0	-
1	3	0.4286	0	-	0	-	0	-
2	0	-	0	-	0	-	0	-
No Known Mutation-PD#
0	334	0.9101	360	0.9809	42	0.8077	52	1
1	30	0.0817	7	0.0191	8	0.1538	0	-
2	3	0.0082	0	-	2	0.0385	0	-
Controls
0	147	0.8963	162	0.9878	6	0.75	8	1
1	17	0.1037	2	0.0122	2	0.25	0	-
2	0	-	0	-	0	-	0	-
Key:
Freq, frequency; GBA, Glucocerebrosidase; N, number of samples; PD, Parkinson’s disease; *Samples with a known genetic cause identified; #Samples without a known genetic cause

## Sheet: Suppl. Table 4
Supplementary Table 4: Number of GBA variant carrier Parkinson’s cases and controls that harbor additional rare variants in the ATP13A2 gene
	NeuroX				Exome
	GD-associated		All		GD-associated		All
	N	Freq	N	Freq	N	Freq	N	Freq
Known Mutation-PD*	1	0.143	1	0.167	-	-	-	-
No Known Mutation-PD#	9	0.025	13	0.086	1	0.019	3	0.024
Controls	2	0.012	5	0.037	0	-	0	-
Key:
ATP13A2, ATPase type 13A2; Freq, frequency; GBA, Glucocerebrosidase; GD, Gaucher's disease; N, number of samples; PD, Parkinson’s disease; *Samples with a known genetic cause identified; #Samples without a known genetic cause

## Sheet: Suppl.Table 5
Supplementary Table 5: List of genes assessed in the NeuroX and exome cohorts
Gene	RefSeq	OMIM	NeuroX	Exome	Mendelian or Risk?
ATP13A2	NM_001141974	610513	Y	Y	Mendelian
FBXO7	NM_001033024	605648	Y	Y	Mendelian
GBA	NM_000157/NM_001171811	606463	Y	Y	Risk
LRRK2	NM_198578	609007	Y	Y	Mendelian
PARK2	NM_013988/NM_004562	602544	Y	Y	Mendelian
PARK7	NM_001123377	602533	Y	Y	Mendelian
PINK1	NM_032409	608309	Y	Y	Mendelian
RAB39B	NM_017516	300774	N	Y	Mendelian
SNCA	NM_000345	163890	N	Y	Mendelian
SYNJ1	NM_001160302/NM_001160306	604297	Y	Y	Mendelian
VPS35	NM_018206	601501	Y	Y	Mendelian
Key:
N, no; Y, yes

## Sheet: Suppl. Table 6
Supplementary Table 6: Number of additional rare variants in known Parkinson's disease genes in a Jewish cohort
Number of additional variants	Jewish samples* (N=318)
	N	Freq
All known PD genes
0	258	0.8113
1	49	0.1541
2	11	0.0346
ATP13A2
0	302	0.9497
≥1	16	0.0503
Key:
ATP13A2, ATPase type 13A2; Freq, frequency; N, number; PD, Parkinson's disease
*Jewish samples with inflammatory bowel disease
